# Supplementary material for: Personal attributes of authors and reviewers, social bias and the outcomes of peer review: a case study
Source: F1000Res. 2015 Jun 10;4:21. Originally published 2015 Jan 22. [Version 2] doi: 10.12688/f1000research.6012.2 (PMC4648219; doi:10.12688/f1000research.6012.2)
Supplement: Supplementary file 1 [file f1000research-4-7075-s0000.tgz]

Archive with 1 entries (1 files):
- aaf65c8c-68f5-4b4d-9c79-622dc66f607c.zip
